# Supplementary material for: TBR2 coordinates neurogenesis expansion and precise microcircuit organization via Protocadherin 19 in the mammalian cortex
Source: Nat Commun. 2019 Sep 2;10:3946. doi: 10.1038/s41467-019-11854-x (PMC6718393; doi:10.1038/s41467-019-11854-x)
Supplement: Supplementary file 3 — Supplementary Data 1 [file 41467_2019_11854_MOESM3_ESM.xls]

## Sheet: Sheet1
Overrepresented/Enriched Gene Ontology (GO) terms associated with the set of genes that are differentially expressed between the Ctrl and Tbr2 mutant IPs.
GO term	Benjamini adjusted p value
signal	2.1e-07
glycoprotein	9.2e-07
disulfide bond	3.4e-05
biological adhesion	0.007
developmental process	0.009
multicellular organismal process	0.015
transcription factor, collier type	0.015
extracellular region	0.029
Secreted	0.029
Cadherin signaling pathway	0.047
Transcription factor COE	0.051
Transcription factor COE, conserved site	0.051
cell adhesion	0.051
Wnt signaling pathway	0.055
calcium	0.065
plasma membrane	0.1
biological regulation	0.11
cleavage on pair of basic residues	0.15
Immunoglobulin domain	0.15
developmental protein	0.17
reproduction	0.22
cell membrane	0.22
locomotion	0.23
membrane	0.23
reproductive process	0.24
LIM domain	0.24
egf-like domain	0.25
glucagon	0.26
paranodin	0.26
Cadherin	0.32
Six-bladed beta-propeller, TolB-like	0.32
Zinc finger, LIM-type	0.32
Glucagon/GIP/secretin/VIP	0.33
Immunoglobulin-like fold	0.34
transmembrane	0.34
High mobility group, HMG1/HMG2	0.35
Immunoglobulin-like	0.35
amidation	0.36
Cell surface receptor IPT/TIG	0.37
activator	0.37
receptor	0.37
Immunoglobulin subtype	0.38
LIM	0.38
Basic helix-loop-helix dimerisation region bHLH	0.4
FBG	0.4
HLH	0.4
CA	0.41
hormone	0.42
Fibrinogen, alpha/beta/gamma chain, C-terminal globular	0.43
EGF-like region, conserved site	0.46
IG	0.47
HMG	0.54
Coagulation factor 5/8 type, C-terminal	0.58
Immunoglobulin I-set	0.58
Ricin B lectin	0.58
Glycosyl transferase, family 2	0.6
GLUCA	0.6
IPT	0.62
acetylgalactosaminyltransferase activity	0.71
actin binding	0.75
ion binding	0.79
cell junction	0.8
chemorepellent activity	0.8
cation binding	0.82
anchoring junction	0.84
metal ion binding	0.86
intrinsic to membrane	0.87
adherens junction	0.88
polypeptide N-acetylgalactosaminyltransferase activity	0.88
hormone activity	0.91
calcium ion binding	0.92
