# Supplementary material for: TBR2 coordinates neurogenesis expansion and precise microcircuit organization via Protocadherin 19 in the mammalian cortex
Source: Nat Commun. 2019 Sep 2;10:3946. doi: 10.1038/s41467-019-11854-x (PMC6718393; doi:10.1038/s41467-019-11854-x)
Supplement: Supplementary file 4 — Supplementary Data 2 [file 41467_2019_11854_MOESM4_ESM.xls]

## Sheet: Differentially  expressed genes
Sets of differentially regulated genes in the Tbr2 mutant IPs compared with Ctrl at E13 and E16.
PROBE_ID	GENE SYMBOL	FDR adjusted p value (effect of Tbr2 Mutation)	Fold change (Tbr2 Mut/WT) at E13	Fold change (Tbr2 Mut/WT) at E16
ILMN_1218538	Lypd6	0.00931534	0.582352	0.366613
ILMN_3162820	Odz4	0.00931534	0.657363	0.498117
ILMN_1237302	Pcdh20	0.00931534	0.436939	0.38598
ILMN_1245076	A730040I05Rik	0.0111843	3.02587	2.14264
ILMN_2945030	Col9a2	0.0111843	2.37233	2.29568
ILMN_1247347	Gcg	0.0119755	1.98457	2.13039
ILMN_2630078	Lrrn3	0.0146844	0.56599	0.536905
ILMN_2658312	Sp8	0.0146844	2.3463	3.23724
ILMN_2447991	A730054J21Rik	0.014778	0.210077	0.17052
ILMN_3163448	Cdh8	0.014778	0.234205	0.391105
ILMN_2672353	Dennd1c	0.014778	0.301774	0.423853
ILMN_1247343	Lmcd1	0.014778	6.02076	7.9549
ILMN_2907540	Lmcd1	0.014778	5.91418	6.96746
ILMN_2648687	Nxph4	0.014778	1.7971	2.88971
ILMN_2619330	Plk3	0.014778	1.92749	1.60116
ILMN_1227605	Adcyap1	0.0149704	3.46683	3.04228
ILMN_2714455	Ebf3	0.0149704	3.94904	6.9134
ILMN_1246764	Fam122b	0.0149704	3.08436	1.74959
ILMN_1228479	Kremen	0.0149704	0.615554	0.448117
ILMN_2729745	Lypd6	0.0149704	0.546015	0.415367
ILMN_1230926	Odz4	0.0149704	0.624256	0.57119
ILMN_1242557	Trpc7	0.0149704	0.607279	0.45172
ILMN_2729252	5830431A10Rik	0.0151205	2.08706	2.7714
ILMN_1224574	Cdh8	0.0151205	0.278894	0.411337
ILMN_2422615	Ebf3	0.0151205	3.44375	7.03254
ILMN_2774854	Edg2	0.0151205	1.78981	2.35165
ILMN_2669189	Lima1	0.015461	2.14063	1.964
ILMN_2999670	St8sia5	0.0158314	0.385365	0.489297
ILMN_2812926	Slc30a10	0.0159883	0.3271	0.471649
ILMN_2646296	D4Bwg0951e	0.0161552	1.86655	2.14783
ILMN_2693339	A730020E08Rik	0.0161622	0.576281	0.655251
ILMN_1257751	Dlgap3	0.0168221	2.24703	1.80065
ILMN_2767605	Lmo2	0.0184299	2.0545	2.31607
ILMN_2684289	Sema3a	0.0184299	0.525796	0.54753
ILMN_1249578	Sorl1	0.0184299	0.219349	0.409123
ILMN_2509327	Wipf3	0.0184299	0.545562	0.60551
ILMN_2546861	2700063P19Rik	0.0188823	3.95847	3.06215
ILMN_2601471	Ccnd1	0.0200825	1.98624	2.43295
ILMN_2826671	Epha7	0.0205174	0.487535	0.556485
ILMN_1246876	Kit	0.0205174	0.481725	0.508806
ILMN_2512149	LOC100047936	0.0205174	0.178344	0.432048
ILMN_2657728	Stxbp2	0.0205174	0.493447	0.414526
ILMN_2696829	Pcdh19	0.0206952	0.556221	0.568053
ILMN_1248711	Sox2	0.0217373	1.81723	2.144
ILMN_2742252	E130006D01Rik	0.0222128	0.394765	0.521188
ILMN_2474553	Wbscr17	0.0244482	0.592933	0.66166
ILMN_2883606	Ebf2	0.0245727	1.77219	4.46624
ILMN_2774764	Cntnap4	0.0247554	0.531699	0.447938
ILMN_2669793	Ccnd1	0.024831	2.0743	2.91102
ILMN_2776850	Gas7	0.024831	0.534162	0.605122
ILMN_2787238	Hpca	0.024831	0.551995	0.362524
ILMN_1248397	Smarcd3	0.024831	0.654728	0.654117
ILMN_1221503	Ccnd1	0.025806	1.88886	2.25861
ILMN_3109289	Tcf3	0.0264069	1.78336	1.9032
ILMN_2524691	1190002N15Rik	0.0278693	0.640171	0.639984
ILMN_1232469	B130024G19Rik	0.0278693	0.596253	0.611492
ILMN_2737302	Cxcl12	0.0278693	0.202982	0.34502
ILMN_3158250	Cxcl12	0.0278693	0.224374	0.34623
ILMN_2705235	BC067047	0.0304519	0.386857	0.514148
ILMN_2736514	Galntl4	0.0304519	3.19016	1.73338
ILMN_1259075	Nme7	0.0304519	1.59938	1.51725
ILMN_3162133	1190002N15Rik	0.0304977	0.435719	0.623575
ILMN_1243252	Slc30a10	0.0304977	0.368983	0.460769
ILMN_1250956	6330414G02Rik	0.0311614	2.76002	1.78614
ILMN_2488301	A730020E08Rik	0.0311614	0.568761	0.61966
ILMN_2468473	B230343A10Rik	0.0311614	0.549409	0.540301
ILMN_2593774	1190002H23Rik	0.0318292	3.11309	1.87273
ILMN_2702016	2010011I20Rik	0.0318292	1.69883	1.96311
ILMN_2932508	Cntnap4	0.0318292	0.558059	0.464059
ILMN_2818879	Efna3	0.0318318	1.72377	1.59747
ILMN_1228374	Lima1	0.0322965	1.99177	2.06673
ILMN_3136369	Pard3	0.0343628	1.61126	1.90715
ILMN_3156010	Pdzrn3	0.0344534	9.39109	1.64317
ILMN_1247133	Tns3	0.0366418	1.90643	1.64029
ILMN_1233836	Pon2	0.0366893	2.97395	2.20577
ILMN_3163306	Sox21	0.0366893	1.67818	2.31198
ILMN_1248657	Il17rd	0.0379677	1.57934	1.68961
ILMN_2618244	Slc17a7	0.038086	0.301173	0.551841
ILMN_2936671	Skap2	0.038178	0.64721	0.508447
ILMN_1235388	Igsf21	0.0391433	1.62455	2.02656
ILMN_1245549	6330404C01Rik	0.0391688	0.280091	0.436161
ILMN_2998976	Edg2	0.0391688	1.73153	2.62838
ILMN_1253182	Hs3st1	0.0391855	0.5838	0.606675
ILMN_2736242	Cntnap4	0.0398183	0.624388	0.472135
ILMN_2658908	Cxcl12	0.0398183	0.275425	0.284284
ILMN_2445236	E130106K10Rik	0.0405108	0.335006	0.564181
ILMN_2689346	Negr1	0.0417246	0.427149	0.566563
ILMN_2697410	Ryr3	0.0417246	0.267358	0.608855
ILMN_1227671	Crabp1	0.0420773	2.21745	3.06681
ILMN_2789692	Wnt7b	0.0448371	0.579737	0.63994
ILMN_2506727	9430052C07Rik	0.0459553	3.44758	2.39029
ILMN_2456957	Wnt7b	0.0463271	0.530233	0.650341
ILMN_1244081	Rgs4	0.0468654	5.83754	3.04045
ILMN_2592150	Cntnap2	0.0495709	0.510932	0.410529
