# Supplementary material for: TBR2 coordinates neurogenesis expansion and precise microcircuit organization via Protocadherin 19 in the mammalian cortex
Source: Nat Commun. 2019 Sep 2;10:3946. doi: 10.1038/s41467-019-11854-x (PMC6718393; doi:10.1038/s41467-019-11854-x)
Supplement: Supplementary file 5 — Supplementary Data 3 [file 41467_2019_11854_MOESM5_ESM.xls]

## Sheet: primers used in this study
	PCDH19 shRNA primers (5'-3')
Pcdh19 shRNA-1	AATTGACCCACACAGCGGCCT
Pcdh19 shRNA-2	AATTATCAACCTCCTGTCGGT
Pcdh19 shRNA-3	AACAACACTCCTGGTGCCTAT
Pcdh19 shRNA-4	AAGACATCTCTCTCTGCTTCT
	qRT-PCR primers (5'-3')
β-Actin-F	GGCTGTATTCCCCTCCATCG
β-Actin-R	CCAGTTGGTAACAATGCCATGT
Tbr2-F	CCACGTCTACCTGTGCAACC
Tbr2-R	GAAATCTCCTGCCTCATCCA
Pcdh19-F	TGGCAATCAAATGCAAGCGT
Pcdh19-R	ACCGAGATGCAATGCAGACA
	ChIP-qPCR primers (5'-3')
Region1-F	GCAAACACACCCTGATTTCCC
Region1-R	TGAGCTGGGATGGATCAACA
Region2-F	TCCAGGAAGCAATCTGGTGA
Region2-R	AGCTGGGGCTGTTAGTTTCA
	Luciferase assays primers (5'-3')
Region1-F	TTGTGCTGGCTATTTGCCTT
Region1-R	TTATTACCTTTCAGCTTGTT
Region2-F	ACTCTACATTAGCAGGTTTG
Region2-R	TATGACAATTGAACATTAAT
